# Supplementary material for: Mining Aegilops tauschii genetic diversity in the background of bread wheat revealed a novel QTL for seed dormancy
Source: Front Plant Sci. 2023 Nov 30;14:1270925. doi: 10.3389/fpls.2023.1270925 (PMC10723804; doi:10.3389/fpls.2023.1270925)
Supplement: Supplementary file 14 [file Table_1.xlsx]

## Sheet: STable 1
Supplymentry Table 1 Origin of Aegilops tauschii accessions that contributed dormancy genes and the pedigrees of their dormant descendants identified in the population of multiple synthetic derivatives
Code	Accession	Variety	Lineage	Countries	MSD lines with identified pedigree selected in BC1F4
Syn32	KU-2039	var. typica	L1	Afghanistan	MSD126, MSD128, MSD130, MSD137, MSD138, MSD141, MSD142, MSD143
Syn49	PI476874	var. typica	L1	Afghanistan	MSD135, MSD141
Syn69	KU-20-9	var. strangulata	L2	Iran	MSD139
Syn37	KU-2092	var. strangulata	L2	Iran	MSD133, MSD144
Syn62	KU-2093	var. strangulata	L2	Iran	MSD131
Syn44	KU-2124	var. typica	L2	Iran	MSD129
Syn68	KU-2156	var. typica	L2	Iran	MSD127
Syn50	AT55	var. typica	L1	China	MSD134
