# Supplementary material for: Mining Aegilops tauschii genetic diversity in the background of bread wheat revealed a novel QTL for seed dormancy
Source: Front Plant Sci. 2023 Nov 30;14:1270925. doi: 10.3389/fpls.2023.1270925 (PMC10723804; doi:10.3389/fpls.2023.1270925)
Supplement: Supplementary file 15 [file Table_2.xlsx]

## Sheet: STable 2
Supplementary Table 2 Germination percentage (G%) and germination index (GI) of the 166 lines in each of the two seasons (S1 and S2) and in both seasons combined
Genotypes	G%S1	G%S2	G% combined	GI-S1	GI-S2	GI combined
BIL1	0	93.3333	70.1655	0	9.33333	6.40933
BIL2	93.3333	100	93.6867	7.16667	15	10.6038
BIL3	26.6667	46.6667	65.4848	1.05952	5.5	5.53141
BIL4	100	100	95.2626	8.5	12	10.051
BIL5	100	100	95.2626	9.5	15	11.3517
BIL6	100	100	95.2626	7.66667	13	10.1161
BIL7	100	100	95.2626	6.33333	15	10.3112
BIL8	100	100	95.2626	5.66667	15	10.1161
BIL9	100	100	95.2626	7.5	14.5	10.5388
BIL10	53.3333	86.6667	81.1499	2.25	10	7.38479
BIL11	100	100	95.2626	7	12	9.56332
BIL12	100	100	95.2626	11.3333	13	11.2866
BIL13	100	100	95.2626	7.5	15	10.7014
BIL14	100	100	95.2626	10.5	15	11.6768
BIL15	100	86.6667	92.1343	6.5	12	9.40074
BIL16	100	100	95.2626	7.83333	13	10.1486
BIL17	100	93.3333	93.6867	7.5	12	9.72589
BIL18	20	100	76.4457	1.83333	13.5	8.36025
BIL19	100	100	95.2626	8	12	9.88847
BIL20	6.66667	86.6667	70.1891	0.142857	10.5	6.83203
BIL21	80	100	90.5584	3.86667	15	9.5308
BIL22	100	100	95.2626	5.33333	11	8.6854
BIL23	100	100	95.2626	8	12	9.88847
BIL24	100	100	95.2626	5.33333	13.5	9.49829
BIL25	26.6667	86.6667	74.8933	1.05952	8.66667	6.5719
BIL26	100	100	95.2626	6.5	11.5	9.23816
BIL27	100	100	95.2626	9	13.5	10.7014
BIL28	100	100	95.2626	8	14.5	10.7014
BIL29	100	100	95.2626	9.16667	12.5	10.4412
BIL30	100	100	95.2626	8.33333	14	10.6363
BIL31	100	100	95.2626	9.33333	15	11.2866
BIL32	93.3333	0	70.1655	8.25	0	6.08417
BIL33	100	100	95.2626	7.80952	14	10.4737
BIL34	100	100	95.2626	8	12	9.88847
BIL35	100	100	95.2626	6.5	11.25	9.17313
BIL36	100	100	95.2626	8.33333	12	9.98602
BIL37	100	100	95.2626	5.75	14.5	9.98602
BIL38	100	100	95.2626	5.33333	11	8.6854
BIL39	93.3333	100	93.6867	5.08333	13.5	9.43326
BIL40	100	100	95.2626	8.5	15	11.0265
BIL41	100	100	95.2626	8.5	13.5	10.5388
BIL42	100	100	95.2626	10	14.5	11.3517
BIL43	100	100	95.2626	8.25	13	10.3112
BIL44	100	100	95.2626	8	15	10.8639
BIL45	100	100	95.2626	7.5	14.5	10.5388
BIL46	100	0	71.7415	7	0	5.66147
BIL47	100	100	95.2626	8	13.5	10.3762
BIL48	40	20	62.333	1.64286	1.5	4.39337
BIL49	53.3333	73.3333	77.9981	2.9	7.5	6.767
BIL50	100	100	95.2626	7.08333	11.8333	9.5308
BIL51	100	100	95.2626	8.33333	12.5	10.1486
BIL52	100	100	95.2626	7.83333	8.5	8.6854
BIL53	100	100	95.2626	7.16667	10.5	9.14062
BIL54	40	53.3333	70.1655	1.81667	8	6.5719
BIL55	100	100	95.2626	7.61667	11.5	9.59583
BIL56	100	0	71.7415	7.58333	0	5.85657
BIL57	100	100	95.2626	9	13	10.5388
BIL58	100	80	90.5584	9	10.3333	9.66086
BIL59	100	100	95.2626	10	11.5	10.3762
BIL60	100	100	95.2626	9.5	12.5	10.5388
BIL61	100	100	95.2626	8.5	12	10.051
BIL62	100	100	95.2626	9	14.5	11.0265
BIL63	100	100	95.2626	6.66667	13	9.79092
BIL64	100	100	95.2626	7.66667	15	10.7664
BIL65	100	100	95.2626	8	14.3333	10.6363
BIL66	86.6667	73.3333	85.8542	3.7	6.25	6.63693
BIL67	100	60	85.8542	8	6.33333	8.03509
BIL68	100	100	95.2626	8.16667	10	9.30319
BIL69	100	100	95.2626	8.33333	11.8333	9.92099
BIL70	100	100	95.2626	6.33333	8.75	8.29522
BIL71	100	100	95.2626	9.5	11.5	10.2136
BIL72	100	93.3333	93.6867	10	8.75	9.49829
BIL73	100	100	95.2626	9.5	11.5	10.2136
BIL74	100	100	95.2626	8.5	13.5	10.5388
BIL75	100	100	95.2626	8.16667	10.5	9.46577
BIL76	100	100	95.2626	8.16667	15	10.929
BIL77	60	100	85.8542	2.7	13	8.49031
BIL78	100	100	95.2626	7.5	12	9.72589
BIL79	100	100	95.2626	8	10	9.23816
BIL80	100	100	95.2626	8	15	10.8639
BIL81	33.3333	93.3333	77.9981	1.58333	9.5	6.9946
BIL82	100	100	95.2626	5.91667	11	8.88049
BIL83	100	100	95.2626	12	15	12.1645
BIL84	60	100	85.8542	3.01667	13.5	8.75043
BIL85	13.3333	26.6667	57.6288	0.7	2.5	4.42589
BIL86	0	20	52.9245	0	2.5	4.19828
BIL87	86.6667	73.3333	85.8542	6.33333	7.25	7.80749
BIL88	86.6667	13.3333	71.7415	6.83333	1.5	6.08417
BIL89	100	100	95.2626	11.5	15	12.002
BIL90	100	100	95.2626	9.83333	14	11.1241
BIL91	100	100	95.2626	8.66667	12.5	10.2787
BIL92	100	66.6667	87.4301	10	8	9.23816
BIL93	100	73.3333	88.9825	8.33333	7	8.36025
BIL94	86.6667	53.3333	81.1499	7.28333	5	7.38479
BIL95	100	100	95.2626	9	15	11.1891
BIL96	100	86.6667	92.1343	9	8.5	9.07559
BIL97	100	100	95.2626	9	13.5	10.7014
BIL98	100	86.6667	92.1343	8	11.5	9.72589
BIL99	100	100	95.2626	9	12.5	10.3762
BIL100	100	100	95.2626	9	14.5	11.0265
BIL101	100	100	95.2626	9.5	15	11.3517
BIL102	100	100	95.2626	12	15	12.1645
BIL103	100	100	95.2626	9.5	11.5	10.2136
BIL104	100	100	95.2626	10.5	10.5	10.2136
BIL105	100	100	95.2626	11.5	14	11.6768
BIL106	100	100	95.2626	8.5	14.5	10.8639
BIL107	100	100	95.2626	10	14.5	11.3517
BIL108	100	100	95.2626	9	15	11.1891
BIL109	100	86.6667	92.1343	9	10.1667	9.62835
BIL110	100	100	95.2626	9	15	11.1891
BIL111	100	100	95.2626	8	13.5	10.3762
BIL112	100	100	95.2626	11.6667	14.3333	11.8394
BIL113	100	100	95.2626	9.5	14	11.0265
BIL114	100	100	95.2626	8.5	13	10.3762
BIL115	100	100	95.2626	9	14.5	11.0265
BIL116	100	100	95.2626	10.5	15	11.6768
BIL117	86.6667	100	92.1343	7.16667	15	10.6038
BIL118	100	93.3333	93.6867	8.5	13.5	10.5388
BIL119	100	100	95.2626	8	15	10.8639
BIL120	100	100	95.2626	10	14	11.1891
BIL121	100	100	95.2626	9	12	10.2136
BIL122	100	100	95.2626	8.5	14	10.7014
BIL123	100	100	95.2626	9.5	15	11.3517
BIL124	100	93.3333	93.6867	7.33333	11.3333	9.43326
BIL125	100	73.3333	88.9825	8.83333	11	9.82344
BIL126	100	100	95.2626	11.1667	14.5	11.7418
BIL127	86.6667	46.6667	79.5975	3.86667	5	6.27927
BIL128	93.3333	40	79.574	4.95	3.5	6.1492
BIL129	40	53.3333	70.1655	1.83333	4.5	5.43387
BIL130	100	100	95.2626	11.5	14	11.6768
BIL131	100	100	95.2626	9	14.5	11.0265
BIL132	86.6667	100	92.1343	8.5	11	9.72589
BIL133	100	100	95.2626	10.5	14	11.3517
BIL134	100	100	95.2626	9.5	12	10.3762
BIL135	100	100	95.2626	8.5	15	11.0265
BIL136	100	100	95.2626	10.5	15	11.6768
BIL137	100	100	95.2626	10.5	15	11.6768
BIL138	100	93.3333	93.6867	5	11.5	8.75043
BIL139	100	33.3333	79.574	6.33333	2.83333	6.3443
BIL140	100	73.3333	88.9825	9.33333	9	9.33571
BIL141	100	46.6667	82.7259	5.91667	4.5	6.767
BIL142	100	93.3333	93.6867	9	14	10.8639
BIL143	100	100	95.2626	8	15	10.8639
BIL144	100	100	95.2626	11.8333	18.5	13.2376
BIL145	100	100	95.2626	8	14	10.5388
BIL146	93.3333	86.6667	90.5584	7.66667	11.5	9.62835
BIL147	100	86.6667	92.1343	8.41667	11.5	9.85596
BIL148	100	100	95.2626	8.5	14	10.7014
BIL149	100	100	95.2626	9.5	15	11.3517
BIL150	100	33.3333	79.574	7.66667	4	7.1897
BIL151	100	100	95.2626	10.5	15	11.6768
BIL152	100	100	95.2626	8	15	10.8639
BIL153	73.3333	73.3333	82.7023	4.08333	9.33333	7.74246
BIL154	100	80	90.5584	6.16667	8.83333	8.2627
BIL155	100	100	95.2626	11	14	11.5142
BIL156	100	100	95.2626	8.33333	15	10.9615
BIL157	100	100	95.2626	8	15	10.8639
BIL158	100	100	95.2626	7.66667	11	9.46577
BIL159	100	100	95.2626	7.5	12.5	9.88847
BIL160	86.6667	100	92.1343	6.58333	15	10.4087
BIL161	100	100	95.2626	7.16667	14	10.2787
BIL162	100	100	95.2626	6.66667	10.5	8.97804
BIL163	100	100	95.2626	8	14.5	10.7014
BIL164	13.3333	20	56.0528	1.25	2	4.4584
BIL165	93.3333	100	93.6867	3.9	12	8.55534
BIL166	100	100	95.2626	5.91667	13	9.5308
BW	100	100	95.2626	11.5	15	12.002
N61	100	100	95.2626	9.5	13.5	10.8639
Syn32	50	100	83.5021	1.7	12	7.84
