# Supplementary material for: Mining Aegilops tauschii genetic diversity in the background of bread wheat revealed a novel QTL for seed dormancy
Source: Front Plant Sci. 2023 Nov 30;14:1270925. doi: 10.3389/fpls.2023.1270925 (PMC10723804; doi:10.3389/fpls.2023.1270925)
Supplement: Supplementary file 16 [file Table_3.xlsx]

## Sheet: Sheet1
Supplementary Table 3 Marker alignment in the sub-genomes A, B, and D with their genetic and physical positions on each chromosome
A genome																																											B genome
Markers	Chromosome	Position (cM)	Interval Distance (cM)	Position (Mb)	Interval Distance (Mb)	Markers	Chromosome	Position (cM)	Interval Distance (cM)	Position (Mb)	Interval Distance (Mb)	Markers	Chromosome	Position (cM)	Interval Distance (cM)	Position (Mb)	Interval Distance (Mb)	Markers	Chromosome	Position (cM)	Interval Distance (cM)	Position (Mb)	Interval Distance (Mb)	Markers	Chromosome	Position (cM)	Interval Distance (cM)	Position (Mb)	Interval Distance (Mb)	Markers	Chromosome	Position (cM)	Interval Distance (cM)	Position (Mb)	Interval Distance (Mb)	Markers	Chromosome	Position (cM)	Interval Distance (cM)	Position (Mb)	Interval Distance (Mb)		Markers	Chromosome	Position (cM)	Interval Distance (cM)	Position (Mb)	Interval Distance (Mb)	Markers
AMP0020599	1A	0	3.1762	0.788628	4.62615	AMP0022215	2A	0	1.1935	6.05309	1.76095	AMP0032221	3A	0	3.1762	2.53448	0.484574	AMP0018817	4A	0	1.2994	0.891103	2.12108	AMP0023141	5A	0	1.7248	1.25323	0.070735	AMP0009617	6A	0	0.4407	0.05768	5.97621	AMP0020777	7A	0	3.6476	1.45584	3.34699		AMP0015730	1B	0	0.8857	35.9589	0.546322	AMP0004042
AMP0020866	1A	3.1762	0.8403	5.41478	4.97907	AMP0035802	2A	1.1935	0.3889	7.81404	0.133151	AMP0003869	3A	3.1762	2.1655	3.01905	4.40807	AMP0003850	4A	1.2994	0.8403	3.01219	40.4784	AMP0005148	5A	1.7248	0.4184	1.32396	3.67034	AMP0036927	6A	0.4407	1.8226	6.0339	5.45861	AMP0015811	7A	3.6476	0.422	4.80282	1.96156		AMP0016659	1B	0.8857	2.2469	36.5052	5.31035	AMP0007906
AMP0009471	1A	4.0165	1.7249	10.3939	2.24101	AMP0035899	2A	1.5824	3.2659	7.94719	0.186423	AMP0031292	3A	5.3417	13.7643	7.42712	2.85731	AMP0003849	4A	2.1397	0.4149	43.4906	0.328141	AMP0008972	5A	2.1432	7.9209	4.9943	2.27574	AMP0016484	6A	2.2633	0.9104	11.4925	0.620377	AMP0017581	7A	4.0696	4.083	6.76438	0.027604		AMP0010093	1B	3.1326	0.4256	41.8156	5.42611	AMP0000779
AMP0020815	1A	5.7414	27.4653	12.6349	12.3045	AMP0031499	2A	4.8483	2.0198	8.13361	2.21651	AMP0006143	3A	19.106	9.1286	10.2844	1.0473	AMP0024385	4A	2.5546	0.8476	43.8187	2.42801	AMP0035930	5A	10.0641	6.6474	7.27004	10.5657	AMP0019071	6A	3.1737	0.4529	12.1129	1.43232	AMP0034632	7A	8.1526	2.2259	6.79199	5.00483		AMP0005153	1B	3.5582	6.7152	47.2417	10.7172	AMP0001161
AMP0020775	1A	33.2067	1.3599	24.9394	0.387063	AMP0020661	2A	6.8681	1.5968	10.3501	0.400452	AMP0024422	3A	28.2346	1.9327	11.3317	0.703952	AMP0020766	4A	3.4022	0.8549	46.2467	8.0059	AMP0014392	5A	16.7115	9.6638	17.8357	1.79303	AMP0017048	6A	3.6266	6.1598	13.5452	3.08636	AMP0036092	7A	10.3785	20.5083	11.7968	1.74235		AMP0000475	1B	10.2734	1.7404	57.9589	2.4113	AMP0005199
AMP0019399	1A	34.5666	0.4408	25.3264	0.247216	AMP0036593	2A	8.4649	1.1745	10.7506	7.55906	AMP0020810	3A	30.1673	1.9326	12.0357	0	AMP0031074	4A	4.2571	0.4256	54.2526	5.55658	AMP0034987	5A	26.3753	0.8476	19.6288	1.94683	AMP0034810	6A	9.7864	4.5837	16.6316	0.907492	AMP0031189	7A	30.8868	12.3319	13.5392	9.00637		AMP0033392	1B	12.0138	0.4255	60.3702	0.846413	AMP0000815
AMP0006579	1A	35.0074	1.7887	25.5736	0.521657	AMP0023127	2A	9.6394	0.3888	18.3096	1.90733	AMP0020704	3A	32.0999	2.4557	12.0357	5.24176	AMP0022083	4A	4.6827	3.5435	59.8092	0.410968	AMP0036027	5A	27.2229	3.5775	21.5756	6.30689	AMP0033986	6A	14.3701	10.4307	17.5391	10.6424	AMP0003431	7A	43.2187	3.7585	22.5455	1.98013		AMP0002968	1B	12.4393	20.8819	61.2166	0.137917	AMP0004823
AMP0007729	1A	36.7961	3.1763	26.0953	4.73096	AMP0006475	2A	10.0282	4.3424	20.217	8.00846	AMP0031295	3A	34.5556	4.9564	17.2774	4.31955	AMP0033668	4A	8.2262	0.4081	60.2202	14.595	AMP0020691	5A	30.8004	2.634	27.8825	0.159089	AMP0035553	6A	24.8008	12.9681	28.1815	2.70363	AMP0031300	7A	46.9772	3.2073	24.5257	4.11757		AMP0009820	1B	33.3212	0.4528	61.3545	15.4273	AMP0022516
AMP0010674	1A	39.9724	2.2682	30.8263	3.31558	AMP0020660	2A	14.3706	14.392	28.2254	8.49905	AMP0035492	3A	39.512	5.8856	21.597	5.4353	AMP0033646	4A	8.6343	0.8262	74.8151	3.59303	AMP0008461	5A	33.4344	1.2994	28.0416	3.28326	AMP0034285	6A	37.7689	0.4447	30.8851	2.63961	AMP0003983	7A	50.1845	6.1375	28.6432	3.52296		AMP0017449	1B	33.774	1.8579	76.7818	2.36633	AMP0023352
AMP0037047	1A	42.2406	1.8226	34.1418	3.53138	AMP0020725	2A	28.7626	21.3183	36.7245	19.4621	AMP0005733	3A	45.3976	5.1956	27.0323	6.69869	AMP0033649	4A	9.4605	1.6798	78.4082	4.75582	AMP0035660	5A	34.7338	7.8425	31.3248	4.59474	AMP0035955	6A	38.2136	12.1664	33.5247	0.910951	AMP0033780	7A	56.322	1.2657	32.1662	4.43816		AMP0013353	1B	35.6319	2.7893	79.1481	12.0887	AMP0015810
AMP0004216	1A	44.0632	1.3229	37.6732	2.19682	AMP0012015	2A	50.0809	5.7723	56.1865	2.68396	AMP0009537	3A	50.5932	2.6098	33.731	3.83711	AMP0004114	4A	11.1403	1.2657	83.164	0.809546	AMP0034452	5A	42.5763	14.4199	35.9196	2.56162	AMP0033084	6A	50.38	7.6676	34.4357	3.64319	AMP0014283	7A	57.5877	0.8261	36.6044	1.13465		AMP0003011	1B	38.4212	9.3614	91.2368	5.87851	AMP0021876
AMP0002477	1A	45.3861	0.8701	39.87	2.39606	AMP0011784	2A	55.8532	0.9319	58.8705	2.20005	AMP0020664	3A	53.203	0.8404	37.5681	12.7082	AMP0032700	4A	12.406	0.8403	83.9735	4.98029	AMP0035865	5A	56.9962	0.8059	38.4812	0.422908	AMP0024910	6A	58.0476	0.8778	38.0789	0.236329	AMP0030927	7A	58.4138	2.5178	37.739	4.31137		AMP0007345	1B	47.7826	3.1762	97.1153	0.676115	AMP0018618
AMP0016565	1A	46.2562	0.433	42.2661	4.10224	AMP0031131	2A	56.7851	1.8578	61.0706	3.8176	AMP0002362	3A	54.0434	8.8132	50.2762	1.05316	AMP0003064	4A	13.2463	1.2657	88.9538	6.27652	AMP0000404	5A	57.8021	4.7509	38.9041	1.13323	AMP0016226	6A	58.9254	1.3474	38.3152	5.04353	AMP0023776	7A	60.9316	1.2033	42.0504	4.30394		AMP0034737	1B	50.9588	1.7724	97.7914	10.9944	AMP0003103
AMP0020577	1A	46.6892	0.8778	46.3683	5.16967	AMP0021508	2A	58.6429	3.3383	64.8882	5.69033	AMP0036053	3A	62.8566	0.422	51.3294	7.97615	AMP0018482	4A	14.512	1.2657	95.2303	7.43094	AMP0023546	5A	62.553	4.8424	40.0373	10.6011	AMP0035946	6A	60.2728	0.4408	43.3587	7.06453	AMP0020273	7A	62.1349	3.2945	46.3543	2.56134		AMP0024435	1B	52.7312	0.8857	108.786	15.3843	AMP0034117
AMP0003896	1A	47.567	1.3475	51.538	1.8129	AMP0018436	2A	61.9812	1.84	70.5785	2.76462	AMP0017122	3A	63.2786	1.2994	59.3055	1.12251	AMP0003315	4A	15.7777	0.4149	102.661	1.93848	AMP0020504	5A	67.3954	0.4115	50.6384	10.2487	AMP0024116	6A	60.7136	5.2506	50.4233	2.17768	AMP0007654	7A	65.4294	2.8477	48.9156	2.7891		AMP0021572	1B	53.6169	4.699	124.17	1.8799	AMP0016360
AMP0020867	1A	48.9145	1.335	53.3509	1.03196	AMP0035922	2A	63.8212	0.4487	73.3431	2.24008	AMP0035927	3A	64.578	0.4256	60.4281	7.4634	AMP0003956	4A	16.1926	3.0868	104.6	7.32328	AMP0015573	5A	67.8069	1.6946	60.8871	23.9251	AMP0036256	6A	65.9642	1.7562	52.6009	0.370639	AMP0036083	7A	68.2771	2.0197	51.7048	23.7864		AMP0010011	1B	58.3159	3.0868	126.05	23.6644	AMP0015948
AMP0020155	1A	50.2495	5.1955	54.3829	7.0689	AMP0011221	2A	64.2699	1.8578	75.5832	6.13075	AMP0002149	3A	65.0036	1.7562	67.8915	4.66313	AMP0012982	4A	19.2794	0.4184	111.923	25.9067	AMP0000338	5A	69.5015	2.5862	84.8123	6.92037	AMP0033102	6A	67.7204	1.3111	52.9716	0.675088	AMP0005084	7A	70.2968	1.1936	75.4911	207.255		AMP0003027	1B	61.4027	1.7095	149.714	27.6273	AMP0003131
AMP0017114	1A	55.445	0.8625	61.4518	231.971	AMP0036116	2A	66.1277	1.8945	81.7139	3.06376	AMP0020095	3A	66.7598	4.699	72.5546	3.45182	AMP0033453	4A	19.6978	3.03	137.83	37.1093	AMP0031226	5A	72.0877	1.2657	91.7326	4.18926	AMP0035693	6A	69.0315	0.433	53.6467	4.97512	AMP0035627	7A	71.4904	3.7866	282.746	55.6349		AMP0016094	1B	63.1122	1.2768	177.342	6.09693	AMP0000699
AMP0032919	1A	56.3075	0.87	293.422	16.7938	AMP0034372	2A	68.0222	2.3817	84.7777	12.0956	AMP0034068	3A	71.4588	1.3111	76.0064	5.00844	AMP0006502	4A	22.7278	2.127	174.939	3.47101	AMP0020678	5A	73.3534	0.4184	95.9219	2.19173	AMP0034640	6A	69.4645	1.323	58.6218	3.4936	AMP0033121	7A	75.277	2.0542	338.381	30.4966		AMP0033731	1B	64.389	1.2657	183.439	18.3519	AMP0016337
AMP0015462	1A	57.1775	0.4369	310.216	2.57982	AMP0023399	2A	70.4039	0.9104	96.8733	3.14779	AMP0031127	3A	72.7699	1.7561	81.0149	0.896167	AMP0009340	4A	24.8548	1.6799	178.41	0.993042	AMP0020764	5A	73.7718	0.8475	98.1136	0.762365	AMP0014813	6A	70.7875	0.4293	62.1154	0.370207	AMP0025288	7A	77.3312	0.3951	368.877	10.7368		AMP0015034	1B	65.6547	2.5862	201.791	78.4756	AMP0029399
AMP0016509	1A	57.6144	0.8778	312.796	4.28639	AMP0000503	2A	71.3143	1.84	100.021	2.02516	AMP0019368	3A	74.526	3.5436	81.911	4.92831	AMP0015791	4A	26.5347	1.2234	179.403	6.53262	AMP0014552	5A	74.6193	1.2767	98.876	55.9868	AMP0002882	6A	71.2168	2.2681	62.4856	7.77865	AMP0010907	7A	77.7263	0.7929	379.614	133.176		AMP0009991	1B	68.2409	0.4184	280.266	26.9928	AMP0009891
AMP0035670	1A	58.4922	0.8778	317.082	5.08293	AMP0003909	2A	73.1543	0.8857	102.046	10.2288	AMP0031272	3A	78.0696	3.4775	86.8393	1.39779	AMP0006453	4A	27.7581	0.8059	185.936	7.3976	AMP0036725	5A	75.896	7.1526	154.863	36.4827	AMP0020772	6A	73.4849	2.7355	70.2643	5.41665	AMP0005104	7A	78.5192	3.2379	512.79	16.3454		AMP0015408	1B	68.6593	1.2767	307.259	3.00664	AMP0006464
AMP0023517	1A	59.37	0.4369	322.165	22.7282	AMP0021156	2A	74.04	1.36	112.275	4.98054	AMP0015178	3A	81.5471	0.8262	88.2371	20.8803	AMP0016010	4A	28.564	0.8126	193.333	5.25282	AMP0034920	5A	83.0486	1.7096	191.346	27.4901	AMP0020595	6A	76.2204	0.4219	75.6809	3.16316	AMP0031136	7A	81.7571	2.7534	529.135	0.431001		AMP0003026	1B	69.936	1.6946	310.266	3.18294	AMP0003068
AMP0017163	1A	59.8069	0.4368	344.893	15.8093	AMP0007403	2A	75.4	0.919	117.256	2.74352	AMP0034904	3A	82.3733	4.083	109.117	2.96809	AMP0015863	4A	29.3766	2.0719	198.586	3.57774	AMP0009666	5A	84.7582	3.5435	218.836	12.9457	AMP0005289	6A	76.6423	1.7096	78.8441	0.771375	AMP0035907	7A	84.5105	2.3336	529.566	12.242		AMP0024593	1B	71.6306	2.634	313.449	9.68	AMP0003089
AMP0035219	1A	60.2437	2.7893	360.703	35.0591	AMP0022243	2A	76.319	0.9189	119.999	0.74235	AMP0020835	3A	86.4563	4.604	112.085	2.68984	AMP0003019	4A	31.4485	2.949	202.164	6.05816	AMP0036285	5A	88.3017	3.0301	231.781	1.83122	AMP0036140	6A	78.3519	3.116	79.6154	4.60435	AMP0036906	7A	86.8441	0.7564	541.808	12.5514		AMP0004674	1B	74.2646	1.7723	323.129	3.57581	AMP0021622
AMP0035563	1A	63.033	1.36	395.762	0.688446	AMP0008978	2A	77.2379	0.9189	120.741	0.86235	AMP0011999	3A	91.0603	1.7095	114.775	8.89868	AMP0023187	4A	34.3975	0.408	208.222	2.33901	AMP0036230	5A	91.3318	0.8059	233.613	27.1145	AMP0020821	6A	81.4679	1.7404	84.2198	18.544	AMP0021946	7A	87.6005	4.0394	554.36	30.6516		AMP0020550	1B	76.0369	0.4293	326.704	4.47295	AMP0015412
AMP0002295	1A	64.393	3.239	396.45	59.8252	AMP0016424	2A	78.1568	0.9189	121.604	4.60635	AMP0035715	3A	92.7698	18.2169	123.674	0.887978	AMP0009155	4A	34.8055	0.8194	210.561	0.952505	AMP0003905	5A	92.1377	0.3982	260.727	48.4082	AMP0035299	6A	83.2083	2.2053	102.764	2.75389	AMP0024298	7A	91.6399	3.687	585.011	27.4746		AMP0031113	1B	76.4662	1.3111	331.177	4.82922	AMP0023594
AMP0032060	1A	67.632	3.1458	456.275	15.8615	AMP0031374	2A	79.0757	1.3728	126.21	4.79052	AMP0024585	3A	110.9867	0.4368	124.562	3.86296	AMP0004480	4A	35.6249	2.1083	211.513	10.4866	AMP0029332	5A	92.5359	5.2536	309.135	23.4125	AMP0006563	6A	85.4136	2.6586	105.518	23.6437	AMP0020220	7A	95.3269	5.0126	612.486	6.72695		AMP0031363	1B	77.7773	1.7723	336.007	1.84926	AMP0034751
AMP0002606	1A	70.7778	1.7562	472.137	7.00423	AMP0034333	2A	80.4485	0.9104	131.001	3.24016	AMP0032883	3A	111.4235	13.3188	128.425	10.4152	AMP0007937	4A	37.7332	0.8332	222	9.88378	AMP0003504	5A	97.7895	19.2046	332.548	28.0394	AMP0022976	6A	88.0722	1.2657	129.161	6.21054	AMP0035453	7A	100.3395	4.458	619.213	5.04179		AMP0029716	1B	79.5496	0.8778	337.856	9.28199	AMP0004722
AMP0008905	1A	72.534	2.29	479.141	4.29277	AMP0034561	2A	81.3589	0.4634	134.241	0.858986	AMP0036185	3A	124.7423	1.288	138.84	33.4228	AMP0032807	4A	38.5664	1.2657	231.884	3.33173	AMP0002804	5A	116.9941	1.2548	360.587	37.1951	AMP0017021	6A	89.3379	1.2657	135.372	36.7885	AMP0018871	7A	104.7975	3.1567	624.254	0.809644		AMP0002818	1B	80.4274	1.3351	347.138	0.851775	AMP0034755
AMP0004881	1A	74.824	0.4487	483.434	2.57941	AMP0000345	2A	81.8223	0.9319	135.1	1.53029	AMP0016455	3A	126.0303	1.288	172.263	35.9817	AMP0034178	4A	39.8321	0.4184	235.216	5.98058	AMP0002814	5A	118.2489	1.2768	397.782	6.07131	AMP0036187	6A	90.6036	1.2657	172.16	42.4513	AMP0035731	7A	107.9542	2.7534	625.064	2.89123		AMP0029338	1B	81.7625	0.8778	347.99	9.88594	AMP0007298
AMP0025285	1A	75.2727	2.3348	486.013	11.0527	AMP0014533	2A	82.7542	0.9189	136.63	4.83522	AMP0002060	3A	127.3183	1.7248	208.245	68.7166	AMP0021852	4A	40.2505	28.9749	241.196	0.975687	AMP0005807	5A	119.5257	0.8403	403.854	0.232513	AMP0010456	6A	91.8693	1.2767	214.612	0.867797	AMP0036743	7A	110.7076	4.5787	627.955	9.21121		AMP0033415	1B	82.6403	1.7724	357.876	3.07694	AMP0006396
AMP0004974	1A	77.6075	3.7586	497.066	2.59259	AMP0016681	2A	83.6731	0.4613	141.465	0.592322	AMP0014489	3A	129.0431	1.2767	276.961	11.8481	AMP0004919	4A	69.2254	5.0588	242.172	12.9938	AMP0020182	5A	120.366	1.2767	404.086	0.329156	AMP0035489	6A	93.146	0.8476	215.479	3.80294	AMP0020753	7A	115.2863	28.0236	637.167	2.92965		AMP0004270	1B	84.4127	1.7403	360.952	2.85149	AMP0030002
AMP0021151	1A	81.3661	2.7893	499.659	2.69102	AMP0036441	2A	84.1344	0.9276	142.058	22.241	AMP0018835	3A	130.3198	1.288	288.809	2.29156	AMP0011106	4A	74.2842	1.5711	255.166	2.51934	AMP0000700	5A	121.6427	1.7723	404.415	1.04849	AMP0014982	6A	93.9936	0.8475	219.282	10.2286	AMP0010863	7A	143.3099	23.109	640.096	3.29949		AMP0032628	1B	86.153	1.2995	363.804	1.27925	AMP0009644
AMP0037016	1A	84.1554	0.4528	502.35	2.43148	AMP0030768	2A	85.062	0.4529	164.299	16.991	AMP0036843	3A	131.6078	1.2657	291.101	104.043	AMP0031126	4A	75.8553	0.7929	257.685	0.097902	AMP0009488	5A	123.415	0.4407	405.464	0.720999	AMP0032339	6A	94.8411	0.8475	229.511	3.67139	AMP0008008	7A	166.4189	0.3951	643.396	6.70113		AMP0005050	1B	87.4525	0.8624	365.083	1.77657	AMP0030741
AMP0015517	1A	84.6082	1.84	504.781	4.39401	AMP0016511	2A	85.5149	0.902	181.29	16.3243	AMP0006115	3A	132.8735	0.4114	395.144	38.9292	AMP0023206	4A	76.6482	1.1935	257.783	7.39314	AMP0003790	5A	123.8557	1.3475	406.185	2.40994	AMP0002490	6A	95.6886	1.7562	233.182	7.67648	AMP0014478	7A	166.814	2.0543	650.097	2.27327		AMP0016320	1B	88.3149	0.4256	366.86	0.196638	AMP0004165
AMP0007658	1A	86.4482	7.8424	509.175	6.49367	AMP0000173	2A	86.4169	0.8857	197.614	4.00828	AMP0036662	3A	133.2849	1.2657	434.073	2.36559	AMP0003893	4A	77.8417	0.7804	265.176	3.20945	AMP0036072	5A	125.2032	0.8938	408.595	11.5371	AMP0009005	6A	97.4448	2.2054	240.859	7.32083	AMP0001784	7A	168.8683	3.8563	652.37	4.98315		AMP0010089	1B	88.7405	0.87	367.056	1.51096	AMP0037041
AMP0020850	1A	94.2906	1.2549	515.669	2.45345	AMP0034492	2A	87.3026	1.3474	201.622	0.299043	AMP0013972	3A	134.5506	0.4184	436.439	7.5901	AMP0024536	4A	78.6221	2.4213	268.385	2.03381	AMP0016447	5A	126.097	1.84	420.132	0.371507	AMP0036881	6A	99.6502	1.6945	248.18	15.4005	AMP0017837	7A	172.7246	5.6593	657.353	1.43036		AMP0023766	1B	89.6105	1.8055	368.567	5.75119	AMP0021838
AMP0036340	1A	95.5455	6.8661	518.122	5.78984	AMP0002643	2A	88.65	0.8938	201.921	2.60889	AMP0002583	3A	134.969	1.2768	444.029	1.89478	AMP0019284	4A	81.0434	1.5771	270.419	1.91284	AMP0016445	5A	127.937	1.3474	420.503	14.4027	AMP0011892	6A	101.3447	1.2337	263.58	28.4904	AMP0021377	7A	178.3839	2.0368	658.784	1.48919		AMP0009966	1B	91.416	0.902	374.319	3.6291	AMP0029997
AMP0032610	1A	102.4116	1.3474	523.912	4.59873	AMP0012048	2A	89.5438	1.3475	204.53	6.89872	AMP0036305	3A	136.2458	0.4184	445.924	13.922	AMP0019290	4A	82.6205	1.5839	272.332	1.00623	AMP0020805	5A	129.2844	3.2073	434.906	3.09684	AMP0008588	6A	102.5784	2.09	292.07	19.0888	AMP0003356	7A	180.4207	9.3508	660.273	0.252482		AMP0030694	1B	92.318	1.3728	377.948	0.390518	AMP0032913
AMP0036437	1A	103.759	7.6609	528.511	8.63128	AMP0034574	2A	90.8913	0.8938	211.429	8.24406	AMP0017782	3A	136.6642	1.6946	459.846	7.21724	AMP0030808	4A	84.2044	0.7929	273.338	24.8997	AMP0005022	5A	132.4917	5.1416	438.003	1.75899	AMP0001596	6A	104.6684	0.8332	311.159	7.12513	AMP0035607	7A	189.7715	6.7153	660.525	7.42818		AMP0023889	1B	93.6908	1.8401	378.338	16.312	AMP0004318
AMP0031316	1A	111.4199	1.3474	537.142	1.35829	AMP0006318	2A	91.7851	0.4407	219.673	28.8019	AMP0014812	3A	138.3588	0.8262	467.063	7.93564	AMP0034317	4A	84.9973	1.6373	298.238	8.91759	AMP0020645	5A	137.6333	1.288	439.762	0.492966	AMP0003481	6A	105.5016	3.0868	318.284	25.0657	AMP0009014	7A	196.4868	4.165	667.953	4.76186		AMP0004483	1B	95.5309	2.3348	394.65	4.19293	AMP0014868
AMP0035967	1A	112.7673	4.8499	538.5	1.80957	AMP0012452	2A	92.2258	1.3474	248.475	2.78715	AMP0036973	3A	139.185	0.4114	474.999	2.85181	AMP0020589	4A	86.6346	1.2234	307.156	12.324	AMP0002577	5A	138.9213	0.8511	440.255	3.65031	AMP0002613	6A	108.5884	2.5862	343.35	106.425	AMP0019216	7A	200.6518	1.8226	672.715	5.41487		AMP0008725	1B	97.8657	0.4529	398.843	0.397139	AMP0010149
AMP0036610	1A	117.6172	7.7538	540.31	8.04875	AMP0037051	2A	93.5732	0.902	251.262	49.1992	AMP0008887	3A	139.5964	1.6655	477.85	5.63867	AMP0018889	4A	87.858	0.7993	319.48	7.52094	AMP0036594	5A	139.7724	1.7168	443.905	8.32907	AMP0004836	6A	111.1746	4.4691	449.775	0.803465	AMP0031286	7A	202.4744	2.2682	678.13	11.8712		AMP0015945	1B	98.3186	0.9276	399.24	13.7382	AMP0016006
AMP0034796	1A	125.371	35.6713	548.359	23.6475	AMP0036339	2A	94.4752	1.3728	300.461	8.04652	AMP0003841	3A	141.2619	0.8059	483.489	5.64872	AMP0002884	4A	88.6573	0.7994	327.001	19.9453	AMP0010865	5A	141.4892	0.8403	452.234	10.7952	AMP0031192	6A	115.6437	3.0024	450.578	22.8192	AMP0031197	7A	204.7426	1.7403	690.001	17.26		AMP0016053	1B	99.2462	0.4613	412.978	2.9215	AMP0034110
AMP0020845	1A	161.0423	0.9276	572.006	1.90683	AMP0021079	2A	95.848	0.9104	308.508	22.078	AMP0007995	3A	142.0678	0.8059	489.138	9.26518	AMP0020602	4A	89.4567	0.7993	346.946	0.88109	AMP0002857	5A	142.3295	0.4184	463.029	0.960404	AMP0034963	6A	118.6461	0.3951	473.397	22.4992	AMP0017890	7A	206.4829	2.2054	707.261	6.41506		AMP0030611	1B	99.7075	5.1859	415.9	15.7173	AMP0005813
AMP0016599	1A	161.9699	5.0117	573.913	3.32069	AMP0017751	2A	96.7584	0.9189	330.586	37.1521	AMP0031279	3A	142.8737	1.2233	498.403	18.9559	AMP0018478	4A	90.256	0.7994	347.827	25.1596	AMP0031330	5A	142.7479	0.8476	463.99	12.427	AMP0017261	6A	119.0412	2.4531	495.897	3.64022	AMP0031258	7A	208.6883	3.1458	713.676	10.5084		AMP0010727	1B	104.8934	0.9548	431.617	2.57427	AMP0005936
AMP0035976	1A	166.9816	1.8226	577.234	0.093056	AMP0012489	2A	97.6773	0.919	367.738	4.08807	AMP0035297	3A	144.097	0.8059	517.359	2.08544	AMP0036579	4A	91.0554	0.7993	372.986	15.0604	AMP0003873	5A	143.5955	2.146	476.417	9.66056	AMP0019116	6A	121.4943	0.392	499.537	7.38371	AMP0031238	7A	211.8341	0.4184	724.185	0.581342		AMP0016150	1B	105.8482	0.9547	434.191	8.34753	AMP0016034
AMP0035547	1A	168.8042	6.0728	577.327	5.40208	AMP0013971	2A	98.5963	0.9189	371.826	6.00266	AMP0036406	3A	144.9029	1.2033	519.444	2.87836	AMP0022258	4A	91.8547	0.7994	388.047	14.8504	AMP0035396	5A	145.7415	1.2442	486.077	2.84647	AMP0035589	6A	121.8863	4.5786	506.921	6.42835	AMP0020573	7A	212.2525	4.3605	724.766	9.0988		AMP0003155	1B	106.8029	0.4745	442.539	1.42672	AMP0031005
AMP0004300	1A	174.877	5.771	582.729	9.44173	AMP0004486	2A	99.5152	0.9276	377.828	0.052477	AMP0019322	3A	146.1062	1.2034	522.323	1.63027	AMP0032430	4A	92.6541	0.3951	402.897	12.7748	AMP0004884	5A	146.9857	1.2337	488.924	10.8924	AMP0023627	6A	126.4649	0.38	513.349	17.6696	AMP0009078	7A	216.613		733.865			AMP0007744	1B	107.2774	1.4408	443.966	0.330809	AMP0017512
AMP0030919	1A	180.648		592.171		AMP0020975	2A	100.4428	0.9276	377.881	1.98422	AMP0014630	3A	147.3096	1.6373	523.953	7.92784	AMP0035634	4A	93.0492	0.7866	415.672	1.18426	AMP0012965	5A	148.2194	4.7509	499.816	2.59842	AMP0013788	6A	126.8449	1.9702	531.019	8.61009								AMP0030417	1B	108.7182	1.4266	444.297	2.73001	AMP0016624
						AMP0029923	2A	101.3704	0.9277	379.865	3.72035	AMP0036188	3A	148.9469	2.0542	531.881	4.67793	AMP0029207	4A	93.8358	1.1838	416.856	1.90919	AMP0002366	5A	152.9703	0.7994	502.415	8.24479	AMP0022437	6A	128.8151	5.771	539.629	5.53614								AMP0000072	1B	110.1448	1.3992	447.027	14.0338	AMP0020332
						AMP0008698	2A	102.2981	0.9365	383.585	1.14735	AMP0033032	3A	151.0011	2.003	536.559	5.0893	AMP0006478	4A	95.0196	0.7897	418.766	4.42346	AMP0030837	5A	153.7697	5.7145	510.659	7.95925	AMP0035936	6A	134.5861	0.4184	545.165	7.85879								AMP0002824	1B	111.544	0.9104	461.06	0.987774	AMP0034268
						AMP0031833	2A	103.2346	0.9365	384.733	0.723848	AMP0023244	3A	153.0041	0.7742	541.648	3.87223	AMP0035686	4A	95.8093	0.3935	423.189	7.92599	AMP0033602	5A	159.4842	0.3951	518.619	7.24209	AMP0020042	6A	135.0045	0.8403	553.024	9.00165								AMP0023826	1B	112.4544	0.4528	462.048	11.2497	AMP0030850
						AMP0032348	2A	104.1711	0.9365	385.457	19.7101	AMP0003657	3A	153.7783	1.1935	545.52	3.94802	AMP0014852	4A	96.2028	0.3951	431.115	1.11567	AMP0035794	5A	159.8793	6.91	525.861	1.36112	AMP0014588	6A	135.8448	1.7096	562.025	5.12852								AMP0001328	1B	112.9072	1.8759	473.298	29.5923	AMP0003517
						AMP0015502	2A	105.1076	0.9365	405.167	0.835153	AMP0036164	3A	154.9718	1.2034	549.468	0.361005	AMP0035216	4A	96.5979	0.3982	432.231	22.6442	AMP0035826	5A	166.7893	1.546	527.222	0.792914	AMP0035700	6A	137.5544	0.4184	567.154	1.15692								AMP0021551	1B	114.7831	1.3992	502.89	1.31205	AMP0004477
						AMP0000885	2A	106.0441	0.9276	406.002	15.8751	AMP0018930	3A	156.1752	1.2033	549.829	1.18173	AMP0019948	4A	96.9961	0.8126	454.875	0.331241	AMP0024459	5A	168.3353	0.38	528.015	5.30272	AMP0003981	6A	137.9728	3.6477	568.311	3.51991								AMP0032923	1B	116.1823	1.8578	504.202	3.01111	AMP0030241
						AMP0036190	2A	106.9717	0.9276	421.877	3.66767	AMP0004945	3A	157.3785	0.8059	551.011	9.17233	AMP0009180	4A	97.8087	0.8125	455.206	0.782963	AMP0000593	5A	168.7153	4.4974	533.318	1.69208	AMP0035598	6A	141.6205	0.8857	571.831	1.07672								AMP0024729	1B	118.0401	1.3728	507.213	22.2601	AMP0017566
						AMP0035365	2A	107.8993	0.9365	425.545	12.0572	AMP0007916	3A	158.1844	0.4014	560.183	6.88969	AMP0031180	4A	98.6212	0.4015	455.989	3.78084	AMP0034833	5A	173.2127	2.8477	535.01	3.24975	AMP0007601	6A	142.5062	0.4368	572.907	1.39755								AMP0008327	1B	119.4129	0.9276	529.473	0.629055	AMP0015930
						AMP0036155	2A	108.8358	0.9277	437.602	14.2836	AMP0014549	3A	158.5858	0.8126	567.073	2.59675	AMP0005898	4A	99.0227	0.8126	459.77	0.006401	AMP0035446	5A	176.0604	1.6236	538.259	0.623277	AMP0033216	6A	142.943	1.8056	574.305	9.46186								AMP0006500	1B	120.3405	1.9134	530.102	0.221537	AMP0000037
						AMP0014564	2A	109.7635	0.9408	451.886	6.25133	AMP0020876	3A	159.3984	0.8193	569.67	51.9498	AMP0036103	4A	99.8353	0.8125	459.776	0.40596	AMP0034825	5A	177.684	0.3951	538.883	0.246667	AMP0010692	6A	144.7486	5.9515	583.767	0.979822								AMP0009401	1B	122.2539	1.9327	530.324	3.35041	AMP0000918
						AMP0032580	2A	110.7043	0.9409	458.137	0.056741	AMP0020828	3A	160.2177	0.8262	621.62	0.998767	AMP0035612	4A	100.6478	0.8193	460.182	8.08564	AMP0029530	5A	178.0791	0.7993	539.129	9.79751	AMP0032018	6A	150.7001	0.4408	584.746	8.63118								AMP0021264	1B	124.1866	1.4407	533.674	1.76738	AMP0024898
						AMP0014565	2A	111.6452	0.9189	458.194	3.28279	AMP0035561	3A	161.0439	1.6799	622.618	30.3703	AMP0032277	4A	101.4671	0.8193	468.268	29.2605	AMP0007314	5A	178.8784	0.3983	548.927	4.53531	AMP0035053	6A	151.1409	4.8498	593.378	5.73752								AMP0013079	1B	125.6273	1.4408	535.442	0.915797	AMP0009841
						AMP0006047	2A	112.5641	1.4128	461.476	7.31947	AMP0035832	3A	162.7238	0.8193	652.989	2.47671	AMP0006413	4A	102.2864	0.8193	497.528	13.3885	AMP0006425	5A	179.2767	1.6373	553.462	0.164937	AMP0004426	6A	155.9907	5.9516	599.115	5.85648								AMP0008363	1B	127.0681	0.9547	536.357	3.70465	AMP0012806
						AMP0034615	2A	113.9769	0.9365	468.796	16.8119	AMP0004744	3A	163.5431	1.2337	655.465	3.23356	AMP0014697	4A	103.1057	1.2442	510.917	1.77745	AMP0031267	5A	180.914	0.4015	553.627	0.043245	AMP0005876	6A	161.9423	0.4407	604.972	4.21218								AMP0034829	1B	128.0228	0.4701	540.062	0.4403	AMP0033678
						AMP0035854	2A	114.9134	0.9365	485.608	4.3384	AMP0036442	3A	164.7768	1.2337	658.699	2.28838	AMP0037100	4A	104.3499	1.2337	512.694	14.5639	AMP0014514	5A	181.3155	1.2132	553.67	1.83613	AMP0032661	6A	162.383	4.3404	609.184	0.256722								AMP0013808	1B	128.4929	1.9326	540.502	3.15322	AMP0015745
						AMP0036653	2A	115.8499	0.9455	489.946	14.3361	AMP0032566	3A	166.0105	1.6512	660.987	0.694636	AMP0009412	4A	105.5836	1.6512	527.258	12.7928	AMP0035549	5A	182.5287	1.1935	555.506	1.3368	AMP0016214	6A	166.7234	3.3383	609.441	2.37993								AMP0032030	1B	130.4255	1.4266	543.656	6.13324	AMP0031086
						AMP0008879	2A	116.7954	0.4656	504.282	2.50413	AMP0017848	3A	167.6617	0.4015	661.682	1.9571	AMP0012597	4A	107.2348	1.2337	540.051	41.2614	AMP0023368	5A	183.7222	0.7866	556.843	0.070917	AMP0000043	6A	170.0617	45.914	611.82	2.63007								AMP0033613	1B	131.8521	1.4408	549.789	3.09126	AMP0010006
						AMP0010457	2A	117.261	0.4613	506.786	2.49841	AMP0030613	3A	168.0632	1.6373	663.639	15.6063	AMP0031182	4A	108.4685	0.8193	581.312	34.9461	AMP0000456	5A	184.5088	0.392	556.914	1.8345	AMP0008716	6A	215.9757	0.4447	614.451	3.83247								AMP0002904	1B	133.2929	1.9725	552.88	1.38883	AMP0032213
						AMP0008488	2A	117.7223	0.9189	509.285	3.51102	AMP0000383	3A	169.7005	1.6512	679.245	1.18411	AMP0006651	4A	109.2878	4.0432	616.259	0.894325	AMP0003885	5A	184.9008	3.4141	558.749	1.19564	AMP0011413	6A	216.4204		618.283									AMP0034215	1B	135.2654	0.9547	554.269	0.020709	AMP0006208
						AMP0016527	2A	118.6412	0.4528	512.796	9.6424	AMP0020774	3A	171.3517	2.09	680.429	0.691129	AMP0036013	4A	113.331	3.5436	617.153	0	AMP0020964	5A	188.3149	3.0025	559.944	1.21641														AMP0033573	1B	136.2201	0.9455	554.29	10.9875	AMP0031575
						AMP0013871	2A	119.094	0.9104	522.438	15.0934	AMP0014188	3A	173.4417	0.8059	681.121	3.89668	AMP0012596	4A	116.8746	0.4047	617.153	0.861636	AMP0035858	5A	191.3174	1.6236	561.161	1.82178														AMP0029192	1B	137.1656	0.4701	565.277	0.522183	AMP0016279
						AMP0010984	2A	120.0044	0.9104	537.532	4.12506	AMP0021122	3A	174.2476	1.2337	685.017	1.50806	AMP0014128	4A	117.2793	0.8193	618.015	10.2797	AMP0036165	5A	192.941	0.7866	562.982	2.1399														AMP0002992	1B	137.6357	0.9455	565.799	8.46928	AMP0023068
						AMP0017169	2A	120.9148	2.3122	541.657	36.473	AMP0009674	3A	175.4813	2.9755	686.525	1.64673	AMP0003532	4A	118.0986	0.8193	628.294	7.46538	AMP0000330	5A	193.7276	0.3889	565.122	10.988														AMP0023248	1B	138.5812	1.4408	574.269	5.25239	AMP0021713
						AMP0032356	2A	123.227	0.8778	578.13	2.04987	AMP0032150	3A	178.4568	0.3982	688.172	3.19837	AMP0035611	4A	118.9179	0.8126	635.76	2.75404	AMP0002598	5A	194.1165	0.7866	576.11	8.36501														AMP0029754	1B	140.022	0.9641	579.521	0.077896	AMP0032228
						AMP0035668	2A	124.1048	0.433	580.18	4.37468	AMP0002159	3A	178.855	5.3572	691.37	5.84572	AMP0023338	4A	119.7305	0.4014	638.514	4.1699	AMP0004897	5A	194.9031	1.1839	584.475	1.28159														AMP0029839	1B	140.9861	0.9642	579.599	3.31951	AMP0003160
						AMP0032169	2A	124.5378	0.8701	584.554	10.1635	AMP0031565	3A	184.2122	0.4184	697.216	4.82355	AMP0036677	4A	120.1319	0.8126	642.684	0.020587	AMP0017947	5A	196.087	1.1839	585.757	1.71069														AMP0008688	1B	141.9503	0.9641	582.918	6.31093	AMP0014743
						AMP0024420	2A	125.4079	8.5343	594.718	6.89624	AMP0032734	3A	184.6306	19.733	702.04	4.93999	AMP0024756	4A	120.9445	0.8059	642.704	0.026263	AMP0020293	5A	197.2709	1.2033	587.468	7.13337														AMP0018626	1B	142.9144	0.4745	589.229	3.28205	AMP0002912
						AMP0031205	2A	133.9422	11.7501	601.614	49.5782	AMP0020844	3A	204.3636	0.8701	706.98	5.40045	AMP0033881	4A	121.7504	0.8059	642.73	8.43282	AMP0035994	5A	198.4742	0.7993	594.601	5.00289														AMP0017578	1B	143.3889	0.9548	592.511	0.295651	AMP0007463
						AMP0019261	2A	145.6923	3.0868	651.192	5.61222	AMP0004993	3A	205.2337	8.0963	712.38	3.9933	AMP0014524	4A	122.5563	0.8125	651.163	6.58218	AMP0011961	5A	199.2735	0.7994	599.604	2.04548														AMP0023142	1B	144.3437	0.9548	592.807	1.95303	AMP0000935
						AMP0001809	2A	148.7791	1.7404	656.804	0.305044	AMP0015562	3A	213.33	15.8408	716.373	1.43052	AMP0009337	4A	123.3688	0.8059	657.745	5.77028	AMP0035911	5A	200.0729	0.3982	601.649	8.92674														AMP0017574	1B	145.2985	0.4745	594.76	1.94524	AMP0000680
						AMP0029455	2A	150.5195	1.3111	657.109	3.34747	AMP0002709	3A	229.1708	6.7833	717.804	3.64327	AMP0021897	4A	124.1747	1.2033	663.516	4.72504	AMP0015538	5A	200.4711	0.7994	610.576	2.3914														AMP0033271	1B	145.773	0.9641	596.705	7.97948	AMP0034291
						AMP0035822	2A	151.8306	2.2468	660.457	2.52439	AMP0034923	3A	235.9541	4.2622	721.447	4.58021	AMP0009135	4A	125.378	0.7994	668.241	5.55783	AMP0022039	5A	201.2705	0.7993	612.967	1.94484														AMP0021028	1B	146.7371	1.4552	604.685	0.500999	AMP0015458
						AMP0035765	2A	154.0774	10.2036	662.981	24.044	AMP0033287	3A	240.2163	0.7866	726.027	3.26638	AMP0021128	4A	126.1774	1.6654	673.799	0.278242	AMP0021143	5A	202.0698	0.7994	614.912	0.288769														AMP0004715	1B	148.1923	0.9548	605.186	9.68169	AMP0011323
						AMP0031299	2A	164.281	1.3351	687.025	0	AMP0037038	3A	241.0029	2.0198	729.294	1.90796	AMP0036137	4A	127.8428	0.4149	674.077	7.23787	AMP0036177	5A	202.8692	3.9661	615.201	2.00532														AMP0023553	1B	149.1471	0.47	614.867	1.20393	AMP0011798
						AMP0031297	2A	165.6161	2.2468	687.025	3.27201	AMP0021253	3A	243.0227	1.2033	731.202	5.82795	AMP0032166	4A	128.2577	0.8403	681.315	0.104045	AMP0003658	5A	206.8353	4.4691	617.206	4.69639														AMP0013929	1B	149.6171	0.9455	616.071	13.833	AMP0010033
						AMP0020824	2A	167.8629	0.8858	690.297	1.23443	AMP0020963	3A	244.226	2.003	737.03	9.35977	AMP0036199	4A	129.098	0.4149	681.419	1.94374	AMP0020833	5A	211.3044	1.2132	621.903	1.41572														AMP0016568	1B	150.5626	0.9456	629.904	2.5463	AMP0033844
						AMP0014528	2A	168.7487	0.4407	691.532	5.23693	AMP0031170	3A	246.229	0.3858	746.389	4.72557	AMP0017874	4A	129.5129	0.4149	683.362	2.51075	AMP0002886	5A	212.5176	2.5402	623.319	0.61578														AMP0021754	1B	151.5082	1.4407	632.451	0.86567	AMP0000926
						AMP0015527	2A	169.1894	4.2074	696.769	8.62703	AMP0035241	3A	246.6148	0.7743	751.115	0.298189	AMP0031260	4A	129.9278	0.8475	685.873	0.043773	AMP0020666	5A	215.0578	3.5102	623.934	9.83199														AMP0024129	1B	152.9489	0.9548	633.316	5.99503	AMP0015083
						AMP0007787	2A	173.3968	1.7723	705.396	3.91496	AMP0035242	3A	247.3891		751.413		AMP0002585	4A	130.7753	0.422	685.917	0.199337	AMP0037096	5A	218.568	2.1655	633.766	7.30113														AMP0023661	1B	153.9037	0.4745	639.311	6.58935	AMP0029854
						AMP0018783	2A	175.1691	4.2951	709.311	6.14151							AMP0002584	4A	131.1973	0.8475	686.116	0.090393	AMP0031488	5A	220.7335	3.0581	641.067	0.456684														AMP0003480	1B	154.3782	0.9642	645.901	5.20142	AMP0009381
						AMP0012233	2A	179.4642	2.3349	715.452	2.06939							AMP0017187	4A	132.0448	0.4185	686.207	4.48713	AMP0001179	5A	223.7916	0.4048	641.524	18.4184														AMP0004774	1B	155.3424	0.9641	651.102	1.16223	AMP0029181
						AMP0002117	2A	181.7991	1.8226	717.522	0.535634							AMP0035621	4A	132.4633	2.146	690.694	4.01371	AMP0003442	5A	224.1964	4.7509	659.943	6.22721														AMP0033670	1B	156.3065	0.9642	652.264	3.88899	AMP0003098
						AMP0017773	2A	183.6217	5.1417	718.057	9.98175							AMP0020276	4A	134.6093	2.5178	694.708	2.56982	AMP0010454	5A	228.9473	2.0368	666.17	2.48074														AMP0020462	1B	157.2707	0.4745	656.153	13.4944	AMP0012828
						AMP0036845	2A	188.7634	20.1802	728.039	12.3632							AMP0035932	4A	137.1271	2.4959	697.277	0.886369	AMP0003398	5A	230.9841	0.3983	668.651	5.55897														AMP0010009	1B	157.7452	0.9548	669.648	0.324722	AMP0034820
						AMP0033490	2A	208.9436	0.4081	740.402	1.64471							AMP0014519	4A	139.623	3.5435	698.164	2.87538	AMP0001443	5A	231.3824	2.0543	674.209	6.06936														AMP0033204	1B	158.7	0.9547	669.973	1.38056	AMP0021293
						AMP0018567	2A	209.3517	3.9661	742.047	6.84381							AMP0006925	4A	143.1665	0.4293	701.039	5.49792	AMP0036492	5A	233.4367	0.8125	680.279	0.746123														AMP0009907	1B	159.6547	0.4745	671.353	8.65143	AMP0000294
						AMP0011367	2A	213.3178	0.8332	748.891	0.313264							AMP0009711	4A	143.5958	1.8055	706.537	0.757667	AMP0035799	5A	234.2492	1.6654	681.025	4.69505														AMP0032826	1B	160.1292	0.9642	680.005	1.36903	AMP0033341
						AMP0011619	2A	214.151	10.3172	749.204	15.0976							AMP0034309	4A	145.4013	32.8859	707.295	1.14198	AMP0002242	5A	235.9146	8.5768	685.72	7.89661														AMP0008374	1B	161.0934	0.4745	681.374	3.87985	AMP0024369
						AMP0001880	2A	224.4682	0.4081	764.302	4.19914							AMP0020647	4A	178.2872	0.9594	708.437	3.84269	AMP0005982	5A	244.4914	2.3349	693.617	10.6738														AMP0016058	1B	161.5679	0.47	685.253	3.37679	AMP0023715
						AMP0020859	2A	224.8763	3.4456	768.501	3.20163							AMP0014873	4A	179.2466		712.279		AMP0021112	5A	246.8263	9.2492	704.29	0.008447														AMP0034932	1B	162.0379		688.63		AMP0002874
						AMP0003237	2A	228.3219	2.5629	771.702	2.38908													AMP0020878	5A	256.0755	0.4656	704.299	1.32724																				AMP0024372
						AMP0029429	2A	230.8848	0.4185	774.091	0.642885													AMP0018559	5A	256.5411		705.626																					AMP0033634
						AMP0020322	2A	231.3033	0.4184	774.734	5.58991																																						AMP0023650
						AMP0032973	2A	231.7217		780.324																																							AMP0002262
																																																	AMP0009955
																																																	AMP0009371
																																																	AMP0030076
																																																	AMP0021615
																																																	AMP0021003
																																																	AMP0011393
																																																	AMP0005135
																																																	AMP0032051
																																																	AMP0034553
																																																	AMP0011245
																																																	AMP0018498
																																																	AMP0004654
																																																	AMP0003962
																																																	AMP0002831
																																																	AMP0018493
																																																	AMP0009945
																																																	AMP0010131
																																																	AMP0021554
																																																	AMP0036773
																																																	AMP0035006
																																																	AMP0010402
																																																	AMP0019063
																																																	AMP0002875
																																																	AMP0029353
																																																	AMP0031815
																																																	AMP0016141
																																																	AMP0016776
																																																	AMP0003078
																																																	AMP0008119
																																																	AMP0020398
																																																	AMP0013733
																																																	AMP0022180
																																																	AMP0018606
																																																	AMP0003166
																																																	AMP0034462
																																																	AMP0031060
																																																	AMP0015777
																																																	AMP0020502
																																																	AMP0036850
																																																	AMP0021533
																																																	AMP0009745
																																																	AMP0004132
																																																	AMP0029545
																																																	AMP0005968
																																																	AMP0013163
[truncated: 77 more columns]
