# Supplementary material for: Mining Aegilops tauschii genetic diversity in the background of bread wheat revealed a novel QTL for seed dormancy
Source: Front Plant Sci. 2023 Nov 30;14:1270925. doi: 10.3389/fpls.2023.1270925 (PMC10723804; doi:10.3389/fpls.2023.1270925)
Supplement: Supplementary file 17 [file Table_4.xlsx]

## Sheet: Sheet1
Supplementary Table 4 Genes found between the QTL flanking markers (AMP0017090–AMP0004316)
Serial No	Gene	Chromosome	Position (bp)	Discription	Function
1	TraesCS5D02G223800	5D	331,572,260-331,575,937	E3 ubiquitin-protein ligase AIP2	Negative regulator of ABA signaling
2	TraesCS5D02G225619	5D	334,000,352-334,021,279	Pentatricopeptide repeat-containing protein At5g10690	ABA regulation
3	TraesCS5D02G231100	5D	338,386,897-338,390,472	Phospholipase D	Mediate plant responses to abscisic acid (ABA)
4	TraesCS5D02G224200	5D	332,040,151-332,044,580	Putative alanine aminotransferase	Controlling dormancy
5	TraesCS5D02G226200	5D	334,320,783-334,323,090	Protein AUXIN RESPONSE 4	Seed dormancy controle
6	TraesCS5D02G225900	5D	334,257,035-334,291,837	Glutamate receptor	Regulating Seed germination under salt
7	TraesCS5D02G224000	5D	331,841,530-331,842,234	Histone H4	Histone modifications mediate seed dormancy and germination
8	TraesCS5D02G224600	5D	332,448,331-332,450,772	Pectinesterase	Important roles in cell wall metabolism during fruit ripening
9	TraesCS5D02G228100	5D	335,231,285-335,236,170	Eukaryotic translation initiation factor 3 subunit C	Required for pollen germination and embryogenesis
10	TraesCS5D02G228400	5D	335,866,258-335,869,484	WAT1-related protein	Dictates secondary cell wall thickness of wood fibres
11	TraesCS5D02G224100	5D	332,032,907-332,039,969	AT-rich interactive domain-containing protein 4
12	TraesCS5D02G224800	5D	332,503,348-332,504,548	Hexosyltransferase
13	TraesCS5D02G224700	5D	332,459,160-332,459,471	Histone H4 variant TH011
14	TraesCS5D02G225000	5D	332,517,794-332,519,187	Hexosyltransferase
15	TraesCS5D02G224900	5D	332,508,830-332,510,022	Hexosyltransferase
16	TraesCS5D02G225100	5D	332,581,163-332,582,904	Hexosyltransferase
17	TraesCS5D02G225700	5D	334,231,623-334,236,245	Transcription initiation factor TFIID subunit 10
18	TraesCS5D02G226000	5D	334,297,094-334,300,983	Glutamate receptor
19	TraesCS5D02G226100	5D	334,301,219-334,307,428	Glutamate receptor
20	TraesCS5D02G226300	5D	334,402,669-334,408,797	Glutamate receptor
21	TraesCS5D02G226400	5D	334,418,154-334,425,056	Glutamate receptor
22	TraesCS5D02G226500	5D	334,695,303-334,701,620	Glutamate receptor
23	TraesCS5D02G226600	5D	334,889,656-334,895,917	Glutamate receptor
24	TraesCS5D02G228000	5D	335,215,911-335,220,281	Glutamate receptor
25	TraesCS5D02G226700	5D	334,898,260-334,907,246	Glutamate receptor
26	TraesCS5D02G226800	5D	334,925,124-334,952,012	Glutamate receptor
27	TraesCS5D02G227800	5D	335,128,476-335,133,570	Glutamate receptor
28	TraesCS5D02G228700	5D	336,053,088-336,058,287	Gamete expressed 2
29	TraesCS5D02G228900	5D	336,223,123-336,224,301	S-adenosylmethionine decarboxylase proenzyme
30	TraesCS5D02G228500	5D	335,869,897-335,874,126	WAT1-related protein
31	TraesCS5D02G229600	5D	336,762,988-336,772,858	Monogalactosyl diacylglycerol synthase 1
32	TraesCS5D02G230300	5D	337,301,390-337,305,745	Cellulose synthase
33	TraesCS5D02G223900	5D	331,837,886-331,838,509	NA
34	TraesCS5D02G224300	5D	332,220,169-332,220,644	NA
35	TraesCS5D02G224400	5D	332,224,155-332,225,748	NA
36	TraesCS5D02G224500	5D	332,427,996-332,429,138	NA
37	TraesCS5D02G225200	5D	332,778,510-332,785,736	NA
38	TraesCS5D02G225300	5D	333,053,311-333,055,274	NA
39	TraesCS5D02G225400	5D	333,080,792-333,090,711	NA
40	TraesCS5D02G225500	5D	333,383,018-333,385,216	NA
41	TraesCS5D02G225600	5D	333,978,935-333,979,393	NA
42	TraesCS5D02G225800	5D	334,255,056-334,256,446	NA
43	TraesCS5D02G227300	5D	335,060,769-335,061,700	NA
44	TraesCS5D02G227400	5D	335,079,404-335,080,447	NA
45	TraesCS5D02G227700	5D	335,121,341-335,122,088	NA
46	TraesCS5D02G226900	5D	334,969,093-334,969,881	NA
47	TraesCS5D02G227500	5D	335,083,988-335,084,850	NA
48	TraesCS5D02G227000	5D	334,990,247-334,990,768	NA
49	TraesCS5D02G227600	5D	335,087,242-335,087,915	NA
50	TraesCS5D02G227100	5D	335,049,427-335,049,696	NA
51	TraesCS5D02G227200	5D	335,051,954-335,052,986	NA
52	TraesCS5D02G227900	5D	335,133,266-335,137,377	NA
53	TraesCS5D02G228200	5D	335,751,329-335,752,053	NA
54	TraesCS5D02G229100	5D	336,314,962-336,315,856	NA
55	TraesCS5D02G228300	5D	335,770,713-335,774,902	NA
56	TraesCS5D02G229200	5D	336,338,634-336,339,668	NA
57	TraesCS5D02G229000	5D	336,238,753-336,239,763	NA
58	TraesCS5D02G228600	5D	335,875,591-335,877,698	NA
59	TraesCS5D02G229300	5D	336,380,442-336,381,308	NA
60	TraesCS5D02G228800	5D	336,044,743-336,064,955	NA
61	TraesCS5D02G229400	5D	336,422,253-336,426,483	NA
62	TraesCS5D02G229500	5D	336,450,036-336,455,353	NA
63	TraesCS5D02G229700	5D	336,775,853-336,778,158	NA
64	TraesCS5D02G230000	5D	337,182,323-337,186,002	NA
65	TraesCS5D02G230200	5D	337,296,930-337,301,082	NA
66	TraesCS5D02G229800	5D	337,136,108-337,141,742	NA
67	TraesCS5D02G229900	5D	337,145,395-337,148,811	NA
68	TraesCS5D02G230100	5D	337,217,164-337,218,599	NA
69	TraesCS5D02G230400	5D	337,326,733-337,328,256	NA
70	TraesCS5D02G230600	5D	337,681,220-337,683,179	NA
71	TraesCS5D02G230700	5D	337,698,148-337,700,070	NA
72	TraesCS5D02G230500	5D	337,525,189-337,529,863	NA
73	TraesCS5D02G230800	5D	337,705,125-337,712,295	NA
74	TraesCS5D02G230900	5D	338,239,037-338,245,122	NA
75	TraesCS5D02G231000	5D	338,244,727-338,246,234	NA
76	TraesCS5D02G231200	5D	338,390,763-338,406,192	NA
